# Supplementary material for: Long non-coding and coding RNA profiling using strand-specific RNA-seq in human hypertrophic cardiomyopathy
Source: Sci Data. 2019 Jun 13;6:90. doi: 10.1038/s41597-019-0094-6 (PMC6565738; doi:10.1038/s41597-019-0094-6)
Supplement: Supplementary file 1 — Download metadata file [file 41597_2019_94_MOESM1_ESM.zip]

Archive with 3 entries (3 files):
- s_Zhou157A_study.txt
- a_Zhou157A_assay.txt
- i_Investigation.txt
