# Supplementary material for: Long non-coding and coding RNA profiling using strand-specific RNA-seq in human hypertrophic cardiomyopathy
Source: Sci Data. 2019 Jun 13;6:90. doi: 10.1038/s41597-019-0094-6 (PMC6565738; doi:10.1038/s41597-019-0094-6)
Supplement: Supplementary file 1 — Download metadata file [file 41597_2019_94_MOESM1_ESM.zip › s_Zhou157A_study.txt]

Source Name	Characteristics[organism]	Term Source REF	Term Accession Number	Characteristics[organism part]	Term Source REF	Term Accession Number	Protocol REF	Sample Name	Factor Value[group]
Fuwai Hospital the Chinese Academy of Sciences	Homo sapiens	NCBITaxon	NCBITaxon:9607	heart	UBERON	UBERON:0000948	Patients and sample collection	HCM269	hypertrophic cardiomyopathy
Fuwai Hospital the Chinese Academy of Sciences	Homo sapiens	NCBITaxon	NCBITaxon:9607	heart	UBERON	UBERON:0000948	Patients and sample collection	HCM273	hypertrophic cardiomyopathy
Fuwai Hospital the Chinese Academy of Sciences	Homo sapiens	NCBITaxon	NCBITaxon:9607	heart	UBERON	UBERON:0000948	Patients and sample collection	HCM282	hypertrophic cardiomyopathy
Fuwai Hospital the Chinese Academy of Sciences	Homo sapiens	NCBITaxon	NCBITaxon:9607	heart	UBERON	UBERON:0000948	Patients and sample collection	HCM395	hypertrophic cardiomyopathy
Fuwai Hospital the Chinese Academy of Sciences	Homo sapiens	NCBITaxon	NCBITaxon:9607	heart	UBERON	UBERON:0000948	Patients and sample collection	HCM405	hypertrophic cardiomyopathy
Fuwai Hospital the Chinese Academy of Sciences	Homo sapiens	NCBITaxon	NCBITaxon:9607	heart	UBERON	UBERON:0000948	Patients and sample collection	HCM420	hypertrophic cardiomyopathy
Fuwai Hospital the Chinese Academy of Sciences	Homo sapiens	NCBITaxon	NCBITaxon:9607	heart	UBERON	UBERON:0000948	Patients and sample collection	HCM429	hypertrophic cardiomyopathy
Fuwai Hospital the Chinese Academy of Sciences	Homo sapiens	NCBITaxon	NCBITaxon:9607	heart	UBERON	UBERON:0000948	Patients and sample collection	HCM431	hypertrophic cardiomyopathy
Fuwai Hospital the Chinese Academy of Sciences	Homo sapiens	NCBITaxon	NCBITaxon:9607	heart	UBERON	UBERON:0000948	Patients and sample collection	HCM437	hypertrophic cardiomyopathy
Fuwai Hospital the Chinese Academy of Sciences	Homo sapiens	NCBITaxon	NCBITaxon:9607	heart	UBERON	UBERON:0000948	Patients and sample collection	HCM439	hypertrophic cardiomyopathy
Fuwai Hospital the Chinese Academy of Sciences	Homo sapiens	NCBITaxon	NCBITaxon:9607	heart	UBERON	UBERON:0000948	Patients and sample collection	HCM443	hypertrophic cardiomyopathy
Fuwai Hospital the Chinese Academy of Sciences	Homo sapiens	NCBITaxon	NCBITaxon:9607	heart	UBERON	UBERON:0000948	Patients and sample collection	HCM456	hypertrophic cardiomyopathy
Fuwai Hospital the Chinese Academy of Sciences	Homo sapiens	NCBITaxon	NCBITaxon:9607	heart	UBERON	UBERON:0000948	Patients and sample collection	HCM460	hypertrophic cardiomyopathy
Fuwai Hospital the Chinese Academy of Sciences	Homo sapiens	NCBITaxon	NCBITaxon:9607	heart	UBERON	UBERON:0000948	Patients and sample collection	HCM483	hypertrophic cardiomyopathy
Fuwai Hospital the Chinese Academy of Sciences	Homo sapiens	NCBITaxon	NCBITaxon:9607	heart	UBERON	UBERON:0000948	Patients and sample collection	HCM486	hypertrophic cardiomyopathy
Fuwai Hospital the Chinese Academy of Sciences	Homo sapiens	NCBITaxon	NCBITaxon:9607	heart	UBERON	UBERON:0000948	Patients and sample collection	HCM490	hypertrophic cardiomyopathy
Fuwai Hospital the Chinese Academy of Sciences	Homo sapiens	NCBITaxon	NCBITaxon:9607	heart	UBERON	UBERON:0000948	Patients and sample collection	HCM491	hypertrophic cardiomyopathy
Fuwai Hospital the Chinese Academy of Sciences	Homo sapiens	NCBITaxon	NCBITaxon:9607	heart	UBERON	UBERON:0000948	Patients and sample collection	HCM493	hypertrophic cardiomyopathy
Fuwai Hospital the Chinese Academy of Sciences	Homo sapiens	NCBITaxon	NCBITaxon:9607	heart	UBERON	UBERON:0000948	Patients and sample collection	HCM498	hypertrophic cardiomyopathy
Fuwai Hospital the Chinese Academy of Sciences	Homo sapiens	NCBITaxon	NCBITaxon:9607	heart	UBERON	UBERON:0000948	Patients and sample collection	HCM504	hypertrophic cardiomyopathy
Fuwai Hospital the Chinese Academy of Sciences	Homo sapiens	NCBITaxon	NCBITaxon:9607	heart	UBERON	UBERON:0000948	Patients and sample collection	HCM506	hypertrophic cardiomyopathy
Fuwai Hospital the Chinese Academy of Sciences	Homo sapiens	NCBITaxon	NCBITaxon:9607	heart	UBERON	UBERON:0000948	Patients and sample collection	HCM515	hypertrophic cardiomyopathy
Fuwai Hospital the Chinese Academy of Sciences	Homo sapiens	NCBITaxon	NCBITaxon:9607	heart	UBERON	UBERON:0000948	Patients and sample collection	HCM518	hypertrophic cardiomyopathy
Fuwai Hospital the Chinese Academy of Sciences	Homo sapiens	NCBITaxon	NCBITaxon:9607	heart	UBERON	UBERON:0000948	Patients and sample collection	HCM533	hypertrophic cardiomyopathy
Fuwai Hospital the Chinese Academy of Sciences	Homo sapiens	NCBITaxon	NCBITaxon:9607	heart	UBERON	UBERON:0000948	Patients and sample collection	HCM541	hypertrophic cardiomyopathy
Fuwai Hospital the Chinese Academy of Sciences	Homo sapiens	NCBITaxon	NCBITaxon:9607	heart	UBERON	UBERON:0000948	Patients and sample collection	HCM552	hypertrophic cardiomyopathy
Fuwai Hospital the Chinese Academy of Sciences	Homo sapiens	NCBITaxon	NCBITaxon:9607	heart	UBERON	UBERON:0000948	Patients and sample collection	HCM562	hypertrophic cardiomyopathy
Fuwai Hospital the Chinese Academy of Sciences	Homo sapiens	NCBITaxon	NCBITaxon:9607	heart	UBERON	UBERON:0000948	Patients and sample collection	HCM591	hypertrophic cardiomyopathy
Fuwai Hospital the Chinese Academy of Sciences	Homo sapiens	NCBITaxon	NCBITaxon:9607	heart	UBERON	UBERON:0000948	Patients and sample collection	N102-LV	healthy
Fuwai Hospital the Chinese Academy of Sciences	Homo sapiens	NCBITaxon	NCBITaxon:9607	heart	UBERON	UBERON:0000948	Patients and sample collection	N103-LV	healthy
Fuwai Hospital the Chinese Academy of Sciences	Homo sapiens	NCBITaxon	NCBITaxon:9607	heart	UBERON	UBERON:0000948	Patients and sample collection	N104-LV	healthy
Fuwai Hospital the Chinese Academy of Sciences	Homo sapiens	NCBITaxon	NCBITaxon:9607	heart	UBERON	UBERON:0000948	Patients and sample collection	N105-LV	healthy
Fuwai Hospital the Chinese Academy of Sciences	Homo sapiens	NCBITaxon	NCBITaxon:9607	heart	UBERON	UBERON:0000948	Patients and sample collection	ND1-LV	healthy
Fuwai Hospital the Chinese Academy of Sciences	Homo sapiens	NCBITaxon	NCBITaxon:9607	heart	UBERON	UBERON:0000948	Patients and sample collection	ND2	healthy
Fuwai Hospital the Chinese Academy of Sciences	Homo sapiens	NCBITaxon	NCBITaxon:9607	heart	UBERON	UBERON:0000948	Patients and sample collection	sc2-LV	healthy
Fuwai Hospital the Chinese Academy of Sciences	Homo sapiens	NCBITaxon	NCBITaxon:9607	heart	UBERON	UBERON:0000948	Patients and sample collection	sc5-LV	healthy
Fuwai Hospital the Chinese Academy of Sciences	Homo sapiens	NCBITaxon	NCBITaxon:9607	heart	UBERON	UBERON:0000948	Patients and sample collection	sc6-LV	healthy
