# Supplementary material for: Long non-coding and coding RNA profiling using strand-specific RNA-seq in human hypertrophic cardiomyopathy
Source: Sci Data. 2019 Jun 13;6:90. doi: 10.1038/s41597-019-0094-6 (PMC6565738; doi:10.1038/s41597-019-0094-6)
Supplement: Supplementary file 1 — Download metadata file [file 41597_2019_94_MOESM1_ESM.zip › a_Zhou157A_assay.txt]

Sample Name	Protocol REF	Parameter Value[instrument]	Parameter Value[manufacturer]	Assay Name	Raw Data File	Comment[Data Repository]	Comment[Data Record Accession]	Comment[Data Record URI]	Protocol REF	Derived Data File	Comment[Data Repository]	Comment[Data Record Accession]	Comment[Data Record URI]	Protocol REF	Derived Data File	Comment[Data Repository]	Comment[Data Record Accession]	Comment[Data Record URI]
HCM269	Strand-specific RNA-seq library preparation & sequencing	HiSeq X Ten	Illumina	HCM269_Sequencing_FASTQ	SRR8586424	NCBI Sequence Read Archive	SRP186138	http://identifiers.org/ncbi/insdc.sra:SRP186138	RNA-seq data analysis	ALL_GENE_EXPR_DEG_ANALYSIS.xlsx;stringtie_merged.strand.lncRNA.proteincoding.gtf;stringtie_merged.strand.lncRNA.proteincoding.fa;CODE_for_RNA-seq.sh	figshare	doi:10.6084/m9.figshare.c.4407284.v1	https://doi.org/10.6084/m9.figshare.c.4407284.v1	Expression abundance quantification	HCM269_abundance.tsv	Gene Expression Omnibus	GSE130036	https://identifiers.org/geo:GSE130036
HCM273	Strand-specific RNA-seq library preparation & sequencing	HiSeq X Ten	Illumina	HCM273_Sequencing_FASTQ	SRR8586423	NCBI Sequence Read Archive	SRP186138	http://identifiers.org/ncbi/insdc.sra:SRP186138	RNA-seq data analysis	ALL_GENE_EXPR_DEG_ANALYSIS.xlsx;stringtie_merged.strand.lncRNA.proteincoding.gtf;stringtie_merged.strand.lncRNA.proteincoding.fa;CODE_for_RNA-seq.sh	figshare	doi:10.6084/m9.figshare.c.4407284.v1	https://doi.org/10.6084/m9.figshare.c.4407284.v1	Expression abundance quantification	HCM273_abundance.tsv	Gene Expression Omnibus	GSE130036	https://identifiers.org/geo:GSE130036
HCM282	Strand-specific RNA-seq library preparation & sequencing	HiSeq X Ten	Illumina	HCM282_Sequencing_FASTQ	SRR8586426	NCBI Sequence Read Archive	SRP186138	http://identifiers.org/ncbi/insdc.sra:SRP186138	RNA-seq data analysis	ALL_GENE_EXPR_DEG_ANALYSIS.xlsx;stringtie_merged.strand.lncRNA.proteincoding.gtf;stringtie_merged.strand.lncRNA.proteincoding.fa;CODE_for_RNA-seq.sh	figshare	doi:10.6084/m9.figshare.c.4407284.v1	https://doi.org/10.6084/m9.figshare.c.4407284.v1	Expression abundance quantification	HCM282_abundance.tsv	Gene Expression Omnibus	GSE130036	https://identifiers.org/geo:GSE130036
HCM395	Strand-specific RNA-seq library preparation & sequencing	HiSeq X Ten	Illumina	HCM395_Sequencing_FASTQ	SRR8586425	NCBI Sequence Read Archive	SRP186138	http://identifiers.org/ncbi/insdc.sra:SRP186138	RNA-seq data analysis	ALL_GENE_EXPR_DEG_ANALYSIS.xlsx;stringtie_merged.strand.lncRNA.proteincoding.gtf;stringtie_merged.strand.lncRNA.proteincoding.fa;CODE_for_RNA-seq.sh	figshare	doi:10.6084/m9.figshare.c.4407284.v1	https://doi.org/10.6084/m9.figshare.c.4407284.v1	Expression abundance quantification	HCM395_abundance.tsv	Gene Expression Omnibus	GSE130036	https://identifiers.org/geo:GSE130036
HCM405	Strand-specific RNA-seq library preparation & sequencing	HiSeq X Ten	Illumina	HCM405_Sequencing_FASTQ	SRR8586420	NCBI Sequence Read Archive	SRP186138	http://identifiers.org/ncbi/insdc.sra:SRP186138	RNA-seq data analysis	ALL_GENE_EXPR_DEG_ANALYSIS.xlsx;stringtie_merged.strand.lncRNA.proteincoding.gtf;stringtie_merged.strand.lncRNA.proteincoding.fa;CODE_for_RNA-seq.sh	figshare	doi:10.6084/m9.figshare.c.4407284.v1	https://doi.org/10.6084/m9.figshare.c.4407284.v1	Expression abundance quantification	HCM405_abundance.tsv	Gene Expression Omnibus	GSE130036	https://identifiers.org/geo:GSE130036
HCM420	Strand-specific RNA-seq library preparation & sequencing	HiSeq X Ten	Illumina	HCM420_Sequencing_FASTQ	SRR8586419	NCBI Sequence Read Archive	SRP186138	http://identifiers.org/ncbi/insdc.sra:SRP186138	RNA-seq data analysis	ALL_GENE_EXPR_DEG_ANALYSIS.xlsx;stringtie_merged.strand.lncRNA.proteincoding.gtf;stringtie_merged.strand.lncRNA.proteincoding.fa;CODE_for_RNA-seq.sh	figshare	doi:10.6084/m9.figshare.c.4407284.v1	https://doi.org/10.6084/m9.figshare.c.4407284.v1	Expression abundance quantification	HCM420_abundance.tsv	Gene Expression Omnibus	GSE130036	https://identifiers.org/geo:GSE130036
HCM429	Strand-specific RNA-seq library preparation & sequencing	HiSeq X Ten	Illumina	HCM429_Sequencing_FASTQ	SRR8586416	NCBI Sequence Read Archive	SRP186138	http://identifiers.org/ncbi/insdc.sra:SRP186138	RNA-seq data analysis	ALL_GENE_EXPR_DEG_ANALYSIS.xlsx;stringtie_merged.strand.lncRNA.proteincoding.gtf;stringtie_merged.strand.lncRNA.proteincoding.fa;CODE_for_RNA-seq.sh	figshare	doi:10.6084/m9.figshare.c.4407284.v1	https://doi.org/10.6084/m9.figshare.c.4407284.v1	Expression abundance quantification	HCM429_abundance.tsv	Gene Expression Omnibus	GSE130036	https://identifiers.org/geo:GSE130036
HCM431	Strand-specific RNA-seq library preparation & sequencing	HiSeq X Ten	Illumina	HCM431_Sequencing_FASTQ	SRR8586437	NCBI Sequence Read Archive	SRP186138	http://identifiers.org/ncbi/insdc.sra:SRP186138	RNA-seq data analysis	ALL_GENE_EXPR_DEG_ANALYSIS.xlsx;stringtie_merged.strand.lncRNA.proteincoding.gtf;stringtie_merged.strand.lncRNA.proteincoding.fa;CODE_for_RNA-seq.sh	figshare	doi:10.6084/m9.figshare.c.4407284.v1	https://doi.org/10.6084/m9.figshare.c.4407284.v1	Expression abundance quantification	HCM431_abundance.tsv	Gene Expression Omnibus	GSE130036	https://identifiers.org/geo:GSE130036
HCM437	Strand-specific RNA-seq library preparation & sequencing	HiSeq X Ten	Illumina	HCM437_Sequencing_FASTQ	SRR8586415	NCBI Sequence Read Archive	SRP186138	http://identifiers.org/ncbi/insdc.sra:SRP186138	RNA-seq data analysis	ALL_GENE_EXPR_DEG_ANALYSIS.xlsx;stringtie_merged.strand.lncRNA.proteincoding.gtf;stringtie_merged.strand.lncRNA.proteincoding.fa;CODE_for_RNA-seq.sh	figshare	doi:10.6084/m9.figshare.c.4407284.v1	https://doi.org/10.6084/m9.figshare.c.4407284.v1	Expression abundance quantification	HCM437_abundance.tsv	Gene Expression Omnibus	GSE130036	https://identifiers.org/geo:GSE130036
HCM439	Strand-specific RNA-seq library preparation & sequencing	HiSeq X Ten	Illumina	HCM439_Sequencing_FASTQ	SRR8586414	NCBI Sequence Read Archive	SRP186138	http://identifiers.org/ncbi/insdc.sra:SRP186138	RNA-seq data analysis	ALL_GENE_EXPR_DEG_ANALYSIS.xlsx;stringtie_merged.strand.lncRNA.proteincoding.gtf;stringtie_merged.strand.lncRNA.proteincoding.fa;CODE_for_RNA-seq.sh	figshare	doi:10.6084/m9.figshare.c.4407284.v1	https://doi.org/10.6084/m9.figshare.c.4407284.v1	Expression abundance quantification	HCM439_abundance.tsv	Gene Expression Omnibus	GSE130036	https://identifiers.org/geo:GSE130036
HCM443	Strand-specific RNA-seq library preparation & sequencing	HiSeq X Ten	Illumina	HCM443_Sequencing_FASTQ	SRR8586438	NCBI Sequence Read Archive	SRP186138	http://identifiers.org/ncbi/insdc.sra:SRP186138	RNA-seq data analysis	ALL_GENE_EXPR_DEG_ANALYSIS.xlsx;stringtie_merged.strand.lncRNA.proteincoding.gtf;stringtie_merged.strand.lncRNA.proteincoding.fa;CODE_for_RNA-seq.sh	figshare	doi:10.6084/m9.figshare.c.4407284.v1	https://doi.org/10.6084/m9.figshare.c.4407284.v1	Expression abundance quantification	HCM443_abundance.tsv	Gene Expression Omnibus	GSE130036	https://identifiers.org/geo:GSE130036
HCM456	Strand-specific RNA-seq library preparation & sequencing	HiSeq X Ten	Illumina	HCM456_Sequencing_FASTQ	SRR8586435	NCBI Sequence Read Archive	SRP186138	http://identifiers.org/ncbi/insdc.sra:SRP186138	RNA-seq data analysis	ALL_GENE_EXPR_DEG_ANALYSIS.xlsx;stringtie_merged.strand.lncRNA.proteincoding.gtf;stringtie_merged.strand.lncRNA.proteincoding.fa;CODE_for_RNA-seq.sh	figshare	doi:10.6084/m9.figshare.c.4407284.v1	https://doi.org/10.6084/m9.figshare.c.4407284.v1	Expression abundance quantification	HCM456_abundance.tsv	Gene Expression Omnibus	GSE130036	https://identifiers.org/geo:GSE130036
HCM460	Strand-specific RNA-seq library preparation & sequencing	HiSeq X Ten	Illumina	HCM460_Sequencing_FASTQ	SRR8586413	NCBI Sequence Read Archive	SRP186138	http://identifiers.org/ncbi/insdc.sra:SRP186138	RNA-seq data analysis	ALL_GENE_EXPR_DEG_ANALYSIS.xlsx;stringtie_merged.strand.lncRNA.proteincoding.gtf;stringtie_merged.strand.lncRNA.proteincoding.fa;CODE_for_RNA-seq.sh	figshare	doi:10.6084/m9.figshare.c.4407284.v1	https://doi.org/10.6084/m9.figshare.c.4407284.v1	Expression abundance quantification	HCM460_abundance.tsv	Gene Expression Omnibus	GSE130036	https://identifiers.org/geo:GSE130036
HCM483	Strand-specific RNA-seq library preparation & sequencing	HiSeq X Ten	Illumina	HCM483_Sequencing_FASTQ	SRR8586436	NCBI Sequence Read Archive	SRP186138	http://identifiers.org/ncbi/insdc.sra:SRP186138	RNA-seq data analysis	ALL_GENE_EXPR_DEG_ANALYSIS.xlsx;stringtie_merged.strand.lncRNA.proteincoding.gtf;stringtie_merged.strand.lncRNA.proteincoding.fa;CODE_for_RNA-seq.sh	figshare	doi:10.6084/m9.figshare.c.4407284.v1	https://doi.org/10.6084/m9.figshare.c.4407284.v1	Expression abundance quantification	HCM483_abundance.tsv	Gene Expression Omnibus	GSE130036	https://identifiers.org/geo:GSE130036
HCM486	Strand-specific RNA-seq library preparation & sequencing	HiSeq X Ten	Illumina	HCM486_Sequencing_FASTQ	SRR8586412	NCBI Sequence Read Archive	SRP186138	http://identifiers.org/ncbi/insdc.sra:SRP186138	RNA-seq data analysis	ALL_GENE_EXPR_DEG_ANALYSIS.xlsx;stringtie_merged.strand.lncRNA.proteincoding.gtf;stringtie_merged.strand.lncRNA.proteincoding.fa;CODE_for_RNA-seq.sh	figshare	doi:10.6084/m9.figshare.c.4407284.v1	https://doi.org/10.6084/m9.figshare.c.4407284.v1	Expression abundance quantification	HCM486_abundance.tsv	Gene Expression Omnibus	GSE130036	https://identifiers.org/geo:GSE130036
HCM490	Strand-specific RNA-seq library preparation & sequencing	HiSeq X Ten	Illumina	HCM490_Sequencing_FASTQ	SRR8586433	NCBI Sequence Read Archive	SRP186138	http://identifiers.org/ncbi/insdc.sra:SRP186138	RNA-seq data analysis	ALL_GENE_EXPR_DEG_ANALYSIS.xlsx;stringtie_merged.strand.lncRNA.proteincoding.gtf;stringtie_merged.strand.lncRNA.proteincoding.fa;CODE_for_RNA-seq.sh	figshare	doi:10.6084/m9.figshare.c.4407284.v1	https://doi.org/10.6084/m9.figshare.c.4407284.v1	Expression abundance quantification	HCM490_abundance.tsv	Gene Expression Omnibus	GSE130036	https://identifiers.org/geo:GSE130036
HCM491	Strand-specific RNA-seq library preparation & sequencing	HiSeq X Ten	Illumina	HCM491_Sequencing_FASTQ	SRR8586434	NCBI Sequence Read Archive	SRP186138	http://identifiers.org/ncbi/insdc.sra:SRP186138	RNA-seq data analysis	ALL_GENE_EXPR_DEG_ANALYSIS.xlsx;stringtie_merged.strand.lncRNA.proteincoding.gtf;stringtie_merged.strand.lncRNA.proteincoding.fa;CODE_for_RNA-seq.sh	figshare	doi:10.6084/m9.figshare.c.4407284.v1	https://doi.org/10.6084/m9.figshare.c.4407284.v1	Expression abundance quantification	HCM491_abundance.tsv	Gene Expression Omnibus	GSE130036	https://identifiers.org/geo:GSE130036
HCM493	Strand-specific RNA-seq library preparation & sequencing	HiSeq X Ten	Illumina	HCM493_Sequencing_FASTQ	SRR8586422	NCBI Sequence Read Archive	SRP186138	http://identifiers.org/ncbi/insdc.sra:SRP186138	RNA-seq data analysis	ALL_GENE_EXPR_DEG_ANALYSIS.xlsx;stringtie_merged.strand.lncRNA.proteincoding.gtf;stringtie_merged.strand.lncRNA.proteincoding.fa;CODE_for_RNA-seq.sh	figshare	doi:10.6084/m9.figshare.c.4407284.v1	https://doi.org/10.6084/m9.figshare.c.4407284.v1	Expression abundance quantification	HCM493_abundance.tsv	Gene Expression Omnibus	GSE130036	https://identifiers.org/geo:GSE130036
HCM498	Strand-specific RNA-seq library preparation & sequencing	HiSeq X Ten	Illumina	HCM498_Sequencing_FASTQ	SRR8586411	NCBI Sequence Read Archive	SRP186138	http://identifiers.org/ncbi/insdc.sra:SRP186138	RNA-seq data analysis	ALL_GENE_EXPR_DEG_ANALYSIS.xlsx;stringtie_merged.strand.lncRNA.proteincoding.gtf;stringtie_merged.strand.lncRNA.proteincoding.fa;CODE_for_RNA-seq.sh	figshare	doi:10.6084/m9.figshare.c.4407284.v1	https://doi.org/10.6084/m9.figshare.c.4407284.v1	Expression abundance quantification	HCM498_abundance.tsv	Gene Expression Omnibus	GSE130036	https://identifiers.org/geo:GSE130036
HCM504	Strand-specific RNA-seq library preparation & sequencing	HiSeq X Ten	Illumina	HCM504_Sequencing_FASTQ	SRR8586410	NCBI Sequence Read Archive	SRP186138	http://identifiers.org/ncbi/insdc.sra:SRP186138	RNA-seq data analysis	ALL_GENE_EXPR_DEG_ANALYSIS.xlsx;stringtie_merged.strand.lncRNA.proteincoding.gtf;stringtie_merged.strand.lncRNA.proteincoding.fa;CODE_for_RNA-seq.sh	figshare	doi:10.6084/m9.figshare.c.4407284.v1	https://doi.org/10.6084/m9.figshare.c.4407284.v1	Expression abundance quantification	HCM504_abundance.tsv	Gene Expression Omnibus	GSE130036	https://identifiers.org/geo:GSE130036
HCM506	Strand-specific RNA-seq library preparation & sequencing	HiSeq X Ten	Illumina	HCM506_Sequencing_FASTQ	SRR8586431	NCBI Sequence Read Archive	SRP186138	http://identifiers.org/ncbi/insdc.sra:SRP186138	RNA-seq data analysis	ALL_GENE_EXPR_DEG_ANALYSIS.xlsx;stringtie_merged.strand.lncRNA.proteincoding.gtf;stringtie_merged.strand.lncRNA.proteincoding.fa;CODE_for_RNA-seq.sh	figshare	doi:10.6084/m9.figshare.c.4407284.v1	https://doi.org/10.6084/m9.figshare.c.4407284.v1	Expression abundance quantification	HCM506_abundance.tsv	Gene Expression Omnibus	GSE130036	https://identifiers.org/geo:GSE130036
HCM515	Strand-specific RNA-seq library preparation & sequencing	HiSeq X Ten	Illumina	HCM515_Sequencing_FASTQ	SRR8586409	NCBI Sequence Read Archive	SRP186138	http://identifiers.org/ncbi/insdc.sra:SRP186138	RNA-seq data analysis	ALL_GENE_EXPR_DEG_ANALYSIS.xlsx;stringtie_merged.strand.lncRNA.proteincoding.gtf;stringtie_merged.strand.lncRNA.proteincoding.fa;CODE_for_RNA-seq.sh	figshare	doi:10.6084/m9.figshare.c.4407284.v1	https://doi.org/10.6084/m9.figshare.c.4407284.v1	Expression abundance quantification	HCM515_abundance.tsv	Gene Expression Omnibus	GSE130036	https://identifiers.org/geo:GSE130036
HCM518	Strand-specific RNA-seq library preparation & sequencing	HiSeq X Ten	Illumina	HCM518_Sequencing_FASTQ	SRR8586418	NCBI Sequence Read Archive	SRP186138	http://identifiers.org/ncbi/insdc.sra:SRP186138	RNA-seq data analysis	ALL_GENE_EXPR_DEG_ANALYSIS.xlsx;stringtie_merged.strand.lncRNA.proteincoding.gtf;stringtie_merged.strand.lncRNA.proteincoding.fa;CODE_for_RNA-seq.sh	figshare	doi:10.6084/m9.figshare.c.4407284.v1	https://doi.org/10.6084/m9.figshare.c.4407284.v1	Expression abundance quantification	HCM518_abundance.tsv	Gene Expression Omnibus	GSE130036	https://identifiers.org/geo:GSE130036
HCM533	Strand-specific RNA-seq library preparation & sequencing	HiSeq X Ten	Illumina	HCM533_Sequencing_FASTQ	SRR8586417	NCBI Sequence Read Archive	SRP186138	http://identifiers.org/ncbi/insdc.sra:SRP186138	RNA-seq data analysis	ALL_GENE_EXPR_DEG_ANALYSIS.xlsx;stringtie_merged.strand.lncRNA.proteincoding.gtf;stringtie_merged.strand.lncRNA.proteincoding.fa;CODE_for_RNA-seq.sh	figshare	doi:10.6084/m9.figshare.c.4407284.v1	https://doi.org/10.6084/m9.figshare.c.4407284.v1	Expression abundance quantification	HCM533_abundance.tsv	Gene Expression Omnibus	GSE130036	https://identifiers.org/geo:GSE130036
HCM541	Strand-specific RNA-seq library preparation & sequencing	HiSeq X Ten	Illumina	HCM541_Sequencing_FASTQ	SRR8586421	NCBI Sequence Read Archive	SRP186138	http://identifiers.org/ncbi/insdc.sra:SRP186138	RNA-seq data analysis	ALL_GENE_EXPR_DEG_ANALYSIS.xlsx;stringtie_merged.strand.lncRNA.proteincoding.gtf;stringtie_merged.strand.lncRNA.proteincoding.fa;CODE_for_RNA-seq.sh	figshare	doi:10.6084/m9.figshare.c.4407284.v1	https://doi.org/10.6084/m9.figshare.c.4407284.v1	Expression abundance quantification	HCM541_abundance.tsv	Gene Expression Omnibus	GSE130036	https://identifiers.org/geo:GSE130036
HCM552	Strand-specific RNA-seq library preparation & sequencing	HiSeq X Ten	Illumina	HCM552_Sequencing_FASTQ	SRR8586428	NCBI Sequence Read Archive	SRP186138	http://identifiers.org/ncbi/insdc.sra:SRP186138	RNA-seq data analysis	ALL_GENE_EXPR_DEG_ANALYSIS.xlsx;stringtie_merged.strand.lncRNA.proteincoding.gtf;stringtie_merged.strand.lncRNA.proteincoding.fa;CODE_for_RNA-seq.sh	figshare	doi:10.6084/m9.figshare.c.4407284.v1	https://doi.org/10.6084/m9.figshare.c.4407284.v1	Expression abundance quantification	HCM552_abundance.tsv	Gene Expression Omnibus	GSE130036	https://identifiers.org/geo:GSE130036
HCM562	Strand-specific RNA-seq library preparation & sequencing	HiSeq X Ten	Illumina	HCM562_Sequencing_FASTQ	SRR8586432	NCBI Sequence Read Archive	SRP186138	http://identifiers.org/ncbi/insdc.sra:SRP186138	RNA-seq data analysis	ALL_GENE_EXPR_DEG_ANALYSIS.xlsx;stringtie_merged.strand.lncRNA.proteincoding.gtf;stringtie_merged.strand.lncRNA.proteincoding.fa;CODE_for_RNA-seq.sh	figshare	doi:10.6084/m9.figshare.c.4407284.v1	https://doi.org/10.6084/m9.figshare.c.4407284.v1	Expression abundance quantification	HCM562_abundance.tsv	Gene Expression Omnibus	GSE130036	https://identifiers.org/geo:GSE130036
HCM591	Strand-specific RNA-seq library preparation & sequencing	HiSeq X Ten	Illumina	HCM591_Sequencing_FASTQ	SRR8586427	NCBI Sequence Read Archive	SRP186138	http://identifiers.org/ncbi/insdc.sra:SRP186138	RNA-seq data analysis	ALL_GENE_EXPR_DEG_ANALYSIS.xlsx;stringtie_merged.strand.lncRNA.proteincoding.gtf;stringtie_merged.strand.lncRNA.proteincoding.fa;CODE_for_RNA-seq.sh	figshare	doi:10.6084/m9.figshare.c.4407284.v1	https://doi.org/10.6084/m9.figshare.c.4407284.v1	Expression abundance quantification	HCM591_abundance.tsv	Gene Expression Omnibus	GSE130036	https://identifiers.org/geo:GSE130036
N102-LV	Strand-specific RNA-seq library preparation & sequencing	HiSeq X Ten	Illumina	N102-LV_Sequencing_FASTQ	SRR8586429	NCBI Sequence Read Archive	SRP186138	http://identifiers.org/ncbi/insdc.sra:SRP186138	RNA-seq data analysis	ALL_GENE_EXPR_DEG_ANALYSIS.xlsx;stringtie_merged.strand.lncRNA.proteincoding.gtf;stringtie_merged.strand.lncRNA.proteincoding.fa;CODE_for_RNA-seq.sh	figshare	doi:10.6084/m9.figshare.c.4407284.v1	https://doi.org/10.6084/m9.figshare.c.4407284.v1	Expression abundance quantification	N102_LV_abundance.tsv	Gene Expression Omnibus	GSE130036	https://identifiers.org/geo:GSE130036
N103-LV	Strand-specific RNA-seq library preparation & sequencing	HiSeq X Ten	Illumina	N103-LV_Sequencing_FASTQ	SRR8586430	NCBI Sequence Read Archive	SRP186138	http://identifiers.org/ncbi/insdc.sra:SRP186138	RNA-seq data analysis	ALL_GENE_EXPR_DEG_ANALYSIS.xlsx;stringtie_merged.strand.lncRNA.proteincoding.gtf;stringtie_merged.strand.lncRNA.proteincoding.fa;CODE_for_RNA-seq.sh	figshare	doi:10.6084/m9.figshare.c.4407284.v1	https://doi.org/10.6084/m9.figshare.c.4407284.v1	Expression abundance quantification	N103_LV_abundance.tsv	Gene Expression Omnibus	GSE130036	https://identifiers.org/geo:GSE130036
N104-LV	Strand-specific RNA-seq library preparation & sequencing	HiSeq X Ten	Illumina	N104-LV_Sequencing_FASTQ	SRR8586406	NCBI Sequence Read Archive	SRP186138	http://identifiers.org/ncbi/insdc.sra:SRP186138	RNA-seq data analysis	ALL_GENE_EXPR_DEG_ANALYSIS.xlsx;stringtie_merged.strand.lncRNA.proteincoding.gtf;stringtie_merged.strand.lncRNA.proteincoding.fa;CODE_for_RNA-seq.sh	figshare	doi:10.6084/m9.figshare.c.4407284.v1	https://doi.org/10.6084/m9.figshare.c.4407284.v1	Expression abundance quantification	N104_LV_abundance.tsv	Gene Expression Omnibus	GSE130036	https://identifiers.org/geo:GSE130036
N105-LV	Strand-specific RNA-seq library preparation & sequencing	HiSeq X Ten	Illumina	N105-LV_Sequencing_FASTQ	SRR8586405	NCBI Sequence Read Archive	SRP186138	http://identifiers.org/ncbi/insdc.sra:SRP186138	RNA-seq data analysis	ALL_GENE_EXPR_DEG_ANALYSIS.xlsx;stringtie_merged.strand.lncRNA.proteincoding.gtf;stringtie_merged.strand.lncRNA.proteincoding.fa;CODE_for_RNA-seq.sh	figshare	doi:10.6084/m9.figshare.c.4407284.v1	https://doi.org/10.6084/m9.figshare.c.4407284.v1	Expression abundance quantification	N105_LV_abundance.tsv	Gene Expression Omnibus	GSE130036	https://identifiers.org/geo:GSE130036
ND1-LV	Strand-specific RNA-seq library preparation & sequencing	HiSeq X Ten	Illumina	ND1-LV_Sequencing_FASTQ	SRR8586408	NCBI Sequence Read Archive	SRP186138	http://identifiers.org/ncbi/insdc.sra:SRP186138	RNA-seq data analysis	ALL_GENE_EXPR_DEG_ANALYSIS.xlsx;stringtie_merged.strand.lncRNA.proteincoding.gtf;stringtie_merged.strand.lncRNA.proteincoding.fa;CODE_for_RNA-seq.sh	figshare	doi:10.6084/m9.figshare.c.4407284.v1	https://doi.org/10.6084/m9.figshare.c.4407284.v1	Expression abundance quantification	ND1_LV_abundance.tsv	Gene Expression Omnibus	GSE130036	https://identifiers.org/geo:GSE130036
ND2	Strand-specific RNA-seq library preparation & sequencing	HiSeq X Ten	Illumina	ND2_Sequencing_FASTQ	SRR8586407	NCBI Sequence Read Archive	SRP186138	http://identifiers.org/ncbi/insdc.sra:SRP186138	RNA-seq data analysis	ALL_GENE_EXPR_DEG_ANALYSIS.xlsx;stringtie_merged.strand.lncRNA.proteincoding.gtf;stringtie_merged.strand.lncRNA.proteincoding.fa;CODE_for_RNA-seq.sh	figshare	doi:10.6084/m9.figshare.c.4407284.v1	https://doi.org/10.6084/m9.figshare.c.4407284.v1	Expression abundance quantification	ND2_abundance.tsv	Gene Expression Omnibus	GSE130036	https://identifiers.org/geo:GSE130036
sc2-LV	Strand-specific RNA-seq library preparation & sequencing	HiSeq X Ten	Illumina	sc2-LV_Sequencing_FASTQ	SRR8586403	NCBI Sequence Read Archive	SRP186138	http://identifiers.org/ncbi/insdc.sra:SRP186138	RNA-seq data analysis	ALL_GENE_EXPR_DEG_ANALYSIS.xlsx;stringtie_merged.strand.lncRNA.proteincoding.gtf;stringtie_merged.strand.lncRNA.proteincoding.fa;CODE_for_RNA-seq.sh	figshare	doi:10.6084/m9.figshare.c.4407284.v1	https://doi.org/10.6084/m9.figshare.c.4407284.v1	Expression abundance quantification	sc2_LV_abundance.tsv	Gene Expression Omnibus	GSE130036	https://identifiers.org/geo:GSE130036
sc5-LV	Strand-specific RNA-seq library preparation & sequencing	HiSeq X Ten	Illumina	sc5-LV_Sequencing_FASTQ	SRR8586402	NCBI Sequence Read Archive	SRP186138	http://identifiers.org/ncbi/insdc.sra:SRP186138	RNA-seq data analysis	ALL_GENE_EXPR_DEG_ANALYSIS.xlsx;stringtie_merged.strand.lncRNA.proteincoding.gtf;stringtie_merged.strand.lncRNA.proteincoding.fa;CODE_for_RNA-seq.sh	figshare	doi:10.6084/m9.figshare.c.4407284.v1	https://doi.org/10.6084/m9.figshare.c.4407284.v1	Expression abundance quantification	sc5_LV_abundance.tsv	Gene Expression Omnibus	GSE130036	https://identifiers.org/geo:GSE130036
sc6-LV	Strand-specific RNA-seq library preparation & sequencing	HiSeq X Ten	Illumina	sc6-LV_Sequencing_FASTQ	SRR8586404	NCBI Sequence Read Archive	SRP186138	http://identifiers.org/ncbi/insdc.sra:SRP186138	RNA-seq data analysis	ALL_GENE_EXPR_DEG_ANALYSIS.xlsx;stringtie_merged.strand.lncRNA.proteincoding.gtf;stringtie_merged.strand.lncRNA.proteincoding.fa;CODE_for_RNA-seq.sh	figshare	doi:10.6084/m9.figshare.c.4407284.v1	https://doi.org/10.6084/m9.figshare.c.4407284.v1	Expression abundance quantification	sc6_LV_abundance.tsv	Gene Expression Omnibus	GSE130036	https://identifiers.org/geo:GSE130036
