# Supplementary material for: Long non-coding and coding RNA profiling using strand-specific RNA-seq in human hypertrophic cardiomyopathy
Source: Sci Data. 2019 Jun 13;6:90. doi: 10.1038/s41597-019-0094-6 (PMC6565738; doi:10.1038/s41597-019-0094-6)
Supplement: Supplementary file 2 — Table S1 [file 41597_2019_94_MOESM2_ESM.xlsx]

## Sheet: Sheet1
Table S1. Metadata table for each sample
Sample	Sex	Age	Smoking	LAD (mm)	LVST (mm)	LVEDD (mm)	LVEF (%)	Maxi LVWT (mm)	Maxi LVOTG (mmHg)	Sample location
HCM269	male	25	NO	53	29	51	63	38	56	Left ventricular septum
HCM273	male	30	NO	38	15	33	50	21	30	Left ventricular septum
HCM282	male	48	YES	49	21	49	65.3	23	75	Left ventricular septum
HCM395	male	20	NO	49	19	43	60	22	78	Left ventricular septum
HCM405	female	31	NO	42	14	47	78	16	126	Left ventricular septum
HCM420	male	32	NA	41	14	44	76	18	55	Left ventricular septum
HCM429	female	36	NA	48	17	42	78	18	70	Left ventricular septum
HCM431	male	24	NA	57	18	49	80	21	80	Left ventricular septum
HCM437	male	30	YES	54	19	47	78	26	54	Left ventricular septum
HCM439	female	47	NA	36	15	38	80	18	103	Left ventricular septum
HCM443	female	28	NA	46	17	44	69	18	68	Left ventricular septum
HCM456	male	28	NA	51	15	45	69	20	90	Left ventricular septum
HCM460	male	43	YES	45	16	45	65	19	61	Left ventricular septum
HCM483	male	37	YES	57	23	40	72	26	70	Left ventricular septum
HCM486	female	36	NA	45	16	35	75	20	100	Left ventricular septum
HCM490	female	41	NA	44	15	39	58	21	63	Left ventricular septum
HCM491	female	30	NA	44	23	32	75	28	64	Left ventricular septum
HCM493	male	40	NA	40	15	45	75	17	95	Left ventricular septum
HCM498	male	39	YES	38	20	42	72	21	55	Left ventricular septum
HCM504	male	25	YES	39	25	39	75	28	66	Left ventricular septum
HCM506	male	19	YES	48	20	43	75	21	59	Left ventricular septum
HCM515	male	21	YES	39	18	50	75	25	84	Left ventricular septum
HCM518	female	31	NA	37	22	38	68	26	105	Left ventricular septum
HCM533	male	47	YES	62	24	50	75	29	118	Left ventricular septum
HCM541	male	38	NA	47	22	46	71	25	96	Left ventricular septum
HCM552	male	32	NA	NA	NA	NA	75	21	100	Left ventricular septum
HCM562	female	36	YES	36	0	36	66	21	70	Left ventricular septum
HCM591	male	42	NA	39	21	45	70	32	53	Left ventricular septum
N102-LV	male	NA	NA	NA	NA	NA	NA	NA	NA	Left ventricular septum
N103-LV	male	NA	NA	NA	NA	NA	NA	NA	NA	Left ventricular septum
N104-LV	male	NA	NA	NA	NA	NA	NA	NA	NA	Left ventricular septum
N105-LV	male	NA	NA	NA	NA	NA	NA	NA	NA	Left ventricular septum
ND1-LV	male	NA	NA	NA	NA	NA	NA	NA	NA	Left ventricular septum
ND2	male	NA	NA	NA	NA	NA	NA	NA	NA	Left ventricular septum
sc2-LV	male	NA	NA	NA	NA	NA	NA	NA	NA	Left ventricular septum
sc5-LV	female	NA	NA	NA	NA	NA	NA	NA	NA	Left ventricular septum
sc6-LV	male	NA	NA	NA	NA	NA	NA	NA	NA	Left ventricular septum
LAD: left atrial diameter
LVST: left ventricular septal thickness
LVEDD: Left ventricular end-diastolic
LVEF: left ventricular ejection fraction
Maxi LVWT: maximum left ventricular wall thickness
Maxi LVOTG: maximum left ventricular outflow track gradient at rest or after exercise
